# Supplementary material for: The Impact of Outgroup Choice and Missing Data on Major Seed Plant Phylogenetics Using Genome-Wide EST Data
Source: PLoS One. 2009 Jun 2;4(6):e5764. doi: 10.1371/journal.pone.0005764 (PMC2685480; doi:10.1371/journal.pone.0005764)
Supplement: Document S1 — Nexus file of concatenated partitioned EST matrix. (1.46 MB ZIP) [file pone.0005764.s005.zip]

Archive with 1 entries (1 files):
- pone.0005764.s005.nex
