# Supplementary material for: The Impact of Outgroup Choice and Missing Data on Major Seed Plant Phylogenetics Using Genome-Wide EST Data
Source: PLoS One. 2009 Jun 2;4(6):e5764. doi: 10.1371/journal.pone.0005764 (PMC2685480; doi:10.1371/journal.pone.0005764)
Supplement: Document S2 — Empirical amino acid frequencies. Empirical amino acid frequencies calculated directly from the protein alignment. (0.00 MB TXT) [file pone.0005764.s006.txt]

Supplemetal File S5

De la Torre et al. 
Phylogenomics of spermatophytes: the importance of ESTs, taxon sampling, 
and outgroup choice. PLoS ONE 2009

Empirical Amino Acid Frequencies:
pi(A): 0.075273 pi(R): 0.055485 pi(N): 0.038410 pi(D): 0.054912 
pi(C): 0.019126 pi(Q): 0.037770 pi(E): 0.066232 pi(G): 0.065893 
pi(H): 0.024602 pi(I): 0.052413 pi(L): 0.094611 pi(K): 0.061025 
pi(M): 0.025284 pi(F): 0.041169 pi(P): 0.048556 pi(S): 0.076732 
pi(T): 0.048725 pi(W): 0.015260 pi(Y): 0.029665 pi(V): 0.068856 
